# Supplementary material for: Dimethyl Sulfoxide as a Biocompatible Extractant for Enzymatic Bioluminescent Toxicity Assays: Experimental Validation and Molecular Dynamics Insights
Source: Toxics. 2025 Nov 30;13(12):1038. doi: 10.3390/toxics13121038 (PMC12736966; doi:10.3390/toxics13121038)
Supplement: Supplementary file 1 [file toxics-13-01038-s001.zip]

Archive with 1 entries (1 files):
- toxics-4000839-supplementary.pdf
